# Supplementary material for: Recovery Profiles of Sevoflurane and Desflurane with or without M-Entropy Guidance in Obese Patients: A Randomized Controlled Trial
Source: J Clin Med. 2021 Dec 29;11(1):162. doi: 10.3390/jcm11010162 (PMC8745589; doi:10.3390/jcm11010162)
Supplement: Supplementary file 1 [file jcm-11-00162-s001.zip]

Archive with 1 entries (1 files):
- jcm-1479042-supplementary.pdf
